# Supplementary material for: The Effectiveness of Molecular, Karyotype and Morphological Methods in the Identification of Morphologically Conservative Sibling Species: An Integrative Taxonomic Case of the Crocidura attenuata Species Complex in Mainland China
Source: Animals (Basel). 2023 Feb 12;13(4):643. doi: 10.3390/ani13040643 (PMC9951653; doi:10.3390/ani13040643)
Supplement: Supplementary file 1 [file animals-13-00643-s001.zip]

Archive with 6 entries (6 files):
- Figure S1.jpg
- Figure S2.jpg
- Table S1.pdf
- Table S2.pdf
- Table S3.pdf
- Table S4.pdf
